# Supplementary material for: Psychometric Assessment of the Metamorphopsia Questionnaire in Patients with Macular Diseases Receiving Anti-Vascular Endothelial Growth Factor Treatment
Source: J Clin Med. 2026 Apr 9;15(8):2867. doi: 10.3390/jcm15082867 (PMC13116337; doi:10.3390/jcm15082867)
Supplement: Supplementary file 1 [file jcm-15-02867-s001.zip]

Archive with 1 entries (1 files):
- jcm-4151462-supplementary.pdf
